# Supplementary material for: Oxidative Stress-Mediated DNA Damage Induced by Ionizing Radiation in Modern Computed Tomography: Evidence for Antioxidant-Based Radioprotective Strategies
Source: Antioxidants (Basel). 2025 Sep 4;14(9):1085. doi: 10.3390/antiox14091085 (PMC12466383; doi:10.3390/antiox14091085)
Supplement: Supplementary file 1 [file antioxidants-14-01085-s001.zip]

Archive with 1 entries (1 files):
- antioxidants-3798217-supplementary.pdf
